# Supplementary material for: Targeting ketone body metabolism in mitigating gemcitabine resistance
Source: JCI Insight. 2024 Dec 20;9(24):e177840. doi: 10.1172/jci.insight.177840 (PMC11665555; doi:10.1172/jci.insight.177840)
Supplement: Supporting data values [file jciinsight-9-177840-s045.xlsx]

## Sheet: Fig. 1a
pta (N=5)	pt1 (N=10)	pt2 (N=17)	pt3 (N=42)	pt4 (N=19)
7.76487	7.89239	9.40663	4.80736	8.16692
5.56682	5.04876	7.05637	7.04767	3.39232
6.75889	5.66959	6.99209	8.80607	8.80768
6.04658	6.77873	6.2211	8.82782	8.87529
4.1375	5.75221	9.00028	8.64854	8.072
	8.0917	7.77281	8.45368	7.88264
	6.12722	8.54419	7.29094	6.67525
	5.848	7.54767	6.0268	8.34961
	5.47897	7.51885	6.48543	8.07628
	5.90448	4.54226	8.11998	9.20261
		8.47776	7.53916	8.87928
		5.22497	8.19967	8.10905
		6.36982	7.61545	7.65033
		9.2937	8.11946	5.51096
		8.97154	8.2384	6.74551
		7.04439	8.43505	7.36107
		6.77873	6.82146	8.57289
			6.71699	8.87345
			9.40472	8.15684
			4.84298
			6.92837
			8.10696
			7.52513
			6.36457
			6.1334
			7.07575
			6.84046
			8.22497
			5.96116
			6.25172
			6.18982
			7.47735
			6.3505
			7.45533
			7.18785
			8.93987
			7.6359
			6.3733
			5.23266
			7.31379
			5.47573
			7.02569

## Sheet: Fig. 1b
pta (N=5)	pt1 (N=10)	pt2 (N=17)	pt3 (N=42)	pt4 (N=19)
7.44377	8.44336	2.3505	8.28402	2.72247
10.5669	10.0444	4.1127	8.13186	9.99789
5.7866	5.06178	7.32733	2.03562	1.848
5.35755	7.63081	10.4826	3.20163	3.18587
9.55209	10.5497	10.5757	2.96347	4.73336
	9.93266	3.33628	9.65571	2.53605
	9.13494	2.03562	8.2484	3.08746
	12.6559	2.48543	2.1375	2.29278
	10.2552	9.23266	5.52982	7.80349
	9.93236	8.24127	5.7115	2.37851
		7.28633	5.63807	2.90689
		11.5415	4.98641	4.74416
		6.74282	5.8679	9.16917
		11.3372	5.04439	10.5717
		1.63227	5.04002	8.35931
		6.67948	8.44832	4.71699
		5.57894	2.67807	3.24793
			4.63227	1.67807
			1.32193	2.45943
			3.7115
			5.96809
			4.16993
			7.17393
			7.14364
			7.17393
			4.51728
			2.96347
			1.48543
			7.2317
			10.0946
			2.16993
			5.04439
			6.40429
			7.7866
			11.6451
			4.24031
			8.37199
			12.0473
			7.51649
			3.85798
			5.80219
			4.83794

## Sheet: Fig. 2a
Gemcitabine μM	RT4				UM-UC3				5637				T-24
1e-06	62.2222	100.889	121.333	115.556	120.263	106.053	86.8421	86.8421	60.3093	122.165	94.3299	123.711	110.406	95.6389	92.0429	101.76
1e-05	38.6667	80	68	75.5556	108.684	105.263	118.421	110.526	144.33	82.4742	106.701	82.4742	99.2349	87.2227	105.05	113.007
0.0001	20.8889	38.6667	44.4444	53.3333	118.421	119.21	104.474	130.79	61.8557	117.01	80.9278	80.9278	93.5731	130.298	104.82	121.882
0.001	4.44444	35.5556	25.3333	36.8889	121.053	113.947	91.3158	137.632	65.4639	109.794	78.866	94.3299	113.007	93.8791	99.694	109.64
0.01	0	1.33333	13.3333	10.2222	122.895	111.316	97.3684	150.79	-25.7732	20.6186	24.2268	13.9175	13.2364	12.2418	7.65111	17.5975
0.1	0	0	14.6667	13.3333	106.053	86.8421	86.8421	106.053	-24.2268	6.70103	17.0103	8.76289	5.12624	0.994644	0.994644	11.7062
1	0	0	14.6667	13.3333	61.3158	31.5789	31.5789	69.2105	-19.0722	8.76289	22.165	13.9175	6.886	0.535578	-0.99464	10.9411
10	0	0	3.11111	1.33333	18.4211	1.84211	0	32.3684	-24.2268	1.54639	11.8557	-1.54639	8.18669	0.765111	-0.76511	11.7062
100	0	0	4.44444	4.44444	15	-4.47368	-7.10526	36.8421	-32.4742	-5.15464	5.15464	-5.15464	6.886	-0.76511	-0.22953	13.0069

## Sheet: Fig. 2c
[Gem] uM	UMUC3-EV																UMUC3-OXCT1-KO
1e-05	98.9305	108.021	94.6524	97.861	100	101.12	98.8795			99.843	108.948	126.688	90.6542	103.738	102.103	103.271	107.829	98.5229	112.703	97.9321	107.095	104.392	94.5946	93.2432	101.857	110.345	102.122	85.6764	107.479	98.5043	97.0085	96.7949
0.0001	100	108.021	105.882	110.695	92.9972	115.686	101.401	101.12	88.2261	123.077	127.629	150.236	98.1308	119.392	117.991	113.318	107.385	103.397	112.26	92.0236	98.6487	93.5811	94.9324	94.2568	115.65		129.178	115.65	93.8034	85.8974	81.1966	83.9744
0.001	100.535	98.3957	96.7914	100.535	96.0784	96.0784	92.7171	94.958	107.692	125.903	117.896	116.013	104.439	105.841	114.486	101.869	92.6145	81.6839	104.874	94.5347	82.0946	88.1757		99.3243	116.711	109.284	101.857	90.9814	49.1453	39.5299	41.2393	47.0085
0.01	85.0267	108.021	94.1176	91.9786	91.0364	95.2381	96.9188	91.0364	108.477	117.268	115.542	126.531	90.1869	99.7664	107.71	113.785	39.4387	35.0074	32.4963	40.325	52.027	42.9054	51.0135	52.7027	16.9761	15.3846	17.7719	20.1592	35.0427	29.2735	25.4274	30.1282
0.1	93.0481	89.3048	86.631	82.3529	71.1485	79.8319	86.5546	71.1485	91.3658	116.484	109.576	107.535	77.5701	88.0841	124.065	93.2243	32.9394	27.6219	25.1108	31.4623	43.9189	43.9189	43.5811	44.5946	15.3846	15.3846	13.7931	15.6499	27.3504	22.0085	20.9402	26.0684
1	47.0588	51.3369	55.0802	50.2674	48.4594	47.3389	45.9384	50.1401	49.2936	66.091	60.1256	63.5793	75.4673	90.8879	86.4486	87.8505	32.4963	27.6219	24.6676	31.4623	53.0405	54.054	57.4324	54.3919	15.6499	15.9151	14.5889	18.8329	23.0769	22.0085	21.7949	27.9915
10	34.2246	32.6203	31.5508	29.4118	26.3305	23.8095	22.9692	24.0896	8.79121	8.00628	8.63422	8.63422	26.6355	28.972	33.4112	34.1121	32.4963	27.6219	26.1448	33.5303	53.7162	48.9865	50	51.0135	15.1194	14.5889	15.6499	16.1804	19.2308	18.8034	20.5128	21.1538
100	28.3422	26.2032	28.3422	27.2727	22.6891	20.7283	21.5686	20.7283	8.63422	7.53532	9.10518	8.00628	16.5888	15.6542	17.2897	15.6542	31.4623	25.5539	25.1108	30.5761	39.1892	37.5	39.8649	38.1757	14.8541	16.4456	13.5279	14.8541	16.0256	14.7436	14.9573	16.6667

## Sheet: Fig. 2D
	Log2(FC)	p Value
HIF1A	2.30311	2.4305e-11
RB1	1.69273	1.00501e-08
TOP1	1.41231	2.74582e-08
PPARG	-2.61972	3.63617e-08
PPARA	2.1004	4.7111e-08
IGF2R	1.58148	1.2753e-07
UGCG	2.05401	1.32225e-07
BCL2L1	2.09931	2.84783e-07
ELK1	-0.562632	2.91487e-07
RELB	2.22228	3.41484e-07
SOD1	-1.69033	3.66825e-07
CDK2	-0.997295	4.64727e-07
BRCA2	1.66202	4.65222e-07
ERBB2	2.19635	5.63823e-07
TP53	1.74906	5.8872e-07
CLPTM1L	-0.403606	6.99274e-07
EGFR	1.06772	1.08961e-06
RXRB	1.52916	1.29258e-06
PPARD	1.44288	1.31376e-06
AP1S1	-0.145942	1.5199e-06
CCND1	-0.724551	2.40389e-06
TOP2B	0.576351	3.09268e-06
FGF2	3.03581	3.36981e-06
NFKB2	1.65877	3.52294e-06
APC	1.32661	5.736e-06
ERCC3	0.879029	6.32304e-06
CYP2C8	-0.616413	8.50474e-06
MET	1.47907	9.94694e-06
NAT2	1.14468	1.61443e-05
EPHX1	1.16155	1.7855e-05
BLMH	0.863251	2.10606e-05
FOS	-4.40406	2.43698e-05
DHFR	-0.835902	2.46552e-05
TOP2A	-0.156151	3.38614e-05
XPC	0.582543	3.60603e-05
AHR	0.90567	5.4758e-05
CDKN1B	-0.594867	7.72055e-05
GSK3A	0.670131	7.99347e-05
ABCC2	0.259082	0.000103313
ABCC1	1.49769	0.000148304
ABCC5	0.362444	0.00018024
ABCC3	-0.599092	0.0002592
ERBB3	0.630982	0.000266279
ESR1	-0.827581	0.000323464
MSH2	-0.319126	0.000370318
ESR2	-0.523458	0.000675384
CDKN1A	-1.18409	0.000829162
BRCA1	0.227884	0.00106341
GSTP1	-0.534002	0.00228068
TPMT	0.223675	0.00312757
TNFRSF11A	-0.24972	0.00346924
CYP2C19	-0.630795	0.00433212
AR	-0.3806	0.00564506
CYP3A5	-0.42131	0.00565955
ATM	0.417813	0.00668717
CYP2C9	-0.70327	0.00789155
CYP2D6	0.129055	0.00950155
NFKB1	2.37145	0.00987542
MYC	0.210876	0.0118101
BAX	0.483385	0.0242103
ERBB4	-0.276332	0.0287698
RARB	-0.26572	0.0424343
RXRA	1.21911	0.0593578
XPA	-0.16295	0.082338
SULT1E1	-0.405441	0.0856911
CYP2E1	-0.264101	0.0973074
IGF1R	1.08283	0.127259
ARNT	0.142307	0.138775
MVP	-0.184223	0.171077
CYP3A4	-0.142908	0.190948
CYP1A1	0.145541	0.197961
CDKN2A	-0.59617	0.217731
CYP2B6	-1.71635	0.227579
NFKBIB	0.30561	0.30167
BCL2	-3.28574	0.316179
ABCG2	-0.195066	0.319397
CYP1A2	0.138286	0.34824
CDKN2D	0.292328	0.390474
NFKBIE	-0.103787	0.640659
CCNE1	0.097458	0.644826
RARG	0.009515	0.651488
ABCB1	0.046041	0.669914
RARA	-0.006889	0.906121
CDK4	0.004359	0.926103

## Sheet: Fig. 2g
Gem [uM]	5637-P																												5637-GR
1e-05	101.083	101.856	96.4424	100.773	106.897	94.1379	90.6897	107.931	88.7413	97.1709	106.236	107.968	84.5569	76.4549	114.987	124.001	94.9616	95.9863	98.3775	106.49	97.9505	105.935	106.234	93.9795	144.33	82.4742	106.701	82.4742	98.8636	104.029	97.8306	99.4835	109.83	98.8204	102.883	88.5976	115.802	109.087	101.448	116.888	91.2387	96.4955	99.2749	112.991	98.0964	79.7489	103.24	105.265	102.714
0.0001	96.133	100.773	102.862	106.728	92.069	98.9655	70	97.5862	88.7413	77.9446	72.1709	82.9677	99.1632	89.3876	90.5287	96.1202	102.647	99.5303	95.9863	104.953	91.5457	105.807	106.789	112.212	61.8557	117.01	80.9278	80.9278	86.0537	99.8967	91.219	107.438	111.271	106.815	98.5583	88.2045	115.802	115.279	117.008	127.583	83.5649	88.8217	93.6556	107.976	107.574	101.337	102.147	101.62	98.5014
0.001	51.0441	59.3194	52.5909	62.877	71.3793	56.2069	44.8276	76.8966	24.2494	22.5173	23.0947	26.963	79.1175	77.3298	76.4549	69.6082	72.7583	69.3424	64.8164	68.2323	60.3757	63.1084	63.3646	71.4774	65.4639	109.794	78.866	94.3299	88.843	96.7975	97.8306	98.1405	103.276	99.3447	99.0826	104.194	99.5979	85.766	109.369	105.227	92.0242	92.0242	93.4743	109.547	97.8534	99.3115	95.4232	100.689	94.4512
0.01	19.1029	16.2413	15.4679	21.8871	49.3103	31.0345	32.069	55.1724	15.5889	14.261	13.4527	17.8984	24.3439	26.3598	27.8813	27.8813	4.44065	2.60461	2.60461	5.8924	2.47652	2.9035	4.31255	3.33049	-25.7732	20.6186	24.2268	13.9175	82.9545	94.3182	86.7769	101.24	101.835	93.0537	82.4377	80.3408	122.638	95.0141	102.654	90.5911	79.7583	86.5861	92.0242	102.538	93.6411	92.5881	89.8744	92.3046	95.5447
0.1	20.1083	16.2413	16.0093	23.7432	40.3448	21.7241	17.2414	50.6897	16.7436	14.03	13.2795	20.3811	24.6101	25.485	25.7512	15.1008	3.88557	2.60461	3.0316	5.59351	1.87874	2.73271	4.18446	3.58668	-24.2268	6.70103	17.0103	8.76289	82.3347	85.7438	90.9091	93.6984	95.9371	97.3788	96.0682	74.7051	103.739	90.8725	96.6224	97.306	72.3263	90.6344	99.2749	125.68	83.3941	81.6525	84.0826	84.7307	82.8676
1	20.6497	16.0093	15.6999	22.6605	35.5172	17.2414	13.7931	45.8621	16.9169	13.4527	13.6836	18.4758	23.6972	39.1784	26.512	25.9795	4.61144	3.0316	3.75747	5.59351	2.04953	2.9035	4.01366	3.45858	-19.0722	8.76289	22.165	13.9175	78.2025	85.0207	86.4669	90.9091	94.6265	79.1612	73.2634	73.3945	110.696	91.2746	91.154	96.6224	71.4804	94.8641	89.003	89.2447	63.143	60.1863	62.4544	62.3329	57.3511
10	19.5669	13.6891	13.6891	19.8763	19.6552	1.03448	0	32.069	14.8383	11.9515	11.3741	16.9169	20.5401	22.5561	21.415	21.9475	2.30572	1.62254	2.04953	4.18446	0.341588	0.89667	2.30572	1.87874	-24.2268	1.54639	11.8557	-1.54639	77.7893	79.8554	79.8554	90.186	79.1612	80.3408	73.7877	64.6134	104.825	90.189	93.6872	100.121	60.8459	67.4925	67.855	75.3474	32.4828	33.2928	33.4548	39.9352	31.8347
100	19.5669	13.9211	14.1531	19.8763	12.7586	6.89655	5.86207	32.069	13.8568	10.3926	9.98845	15.5889	20.5401	23.0886	22.1757	21.0346	1.87874	0.341588	1.75064	4.01366	-0.25619	0.042699	1.45175	0.89667	-32.4742	-5.15464	5.15464	-5.15464	75.7231	76.4463	74.6901	79.2355	79.2923	90.3014	70.249	73.6566	129.875	91.7973	83.7555	104.825	59.8187	72.3263	68.4592	87.6133	34.1029	39.3682	37.5051	42.0818	36.695
[truncated: 27 more columns]

## Sheet: Fig. 3a
Time (minutes)	Parental													Parental Gem						Resistant														Resistant Gem							OXCT1 KO
1.37878	6.17155	6.459	5.95944	6.2931	6.62947	5.96019	5.68679	4.87413	6.07183	4.43914	5.95546	5.5595	7.31779	4.62474	5.59495	4.13101	5.54049	5.12845	6.79755	7.83227	8.27194	8.89955	9.02975	8.99635	8.29738	4.60517	9.84343	9.8631	10.587	9.65704	10.284	10.6519	10.5358	9.0199	8.89329	9.67671	8.6929	9.29454	9.80793	9.6548	5.25664	4.53574	6.03045	4.94494	5.28705	4.9144	5.139	4.46588	4.30695
9.92721	6.02185	6.21277	5.77697	5.97552	6.31831	5.62648	5.50221	4.68184	5.76429	4.25467	5.78141	5.29993	7.05387	4.65378	5.5949	4.13376	5.53755	5.18918	6.80157	7.47873	7.89341	8.36913	8.57188	8.50279	7.8201	0.248041	9.44413	9.34889	9.98447	9.07062	9.63029	10.0759	9.92977	9.1814	9.05318	9.79102	8.81827	9.41636	10.004	9.78092	4.98096	4.30938	5.7096	4.65626	4.90415	4.54854	4.81235	4.22303	4.06337
18.502	5.90912	6.08384	5.678	5.87601	6.18701	5.56726	5.37553	4.67337	5.67243	4.17841	5.68621	5.26114	6.9548	4.60691	5.54197	4.09905	5.55218	5.15863	6.78588	7.2642	7.65349	8.17047	8.33897	8.31054	7.67848	4.42244	9.18429	9.11487	9.74253	8.82939	9.39262	9.88096	9.73151	9.22297	9.14288	9.79432	8.91323	9.50065	10.1459	9.8492	4.80923	4.18756	5.52866	4.50213	4.72103	4.4347	4.63383	4.11725	3.94926
27.1595	1.48566	1.88169	1.51012	1.69177	2.13042	1.53072	1.55429							1.19739	1.42005	1.34581	1.63676	1.56301	1.81056	2.00087	2.02804	2.27293	2.44952	2.38099	2.13425	0.247454								2.56528	2.39892	3.19175	2.81142	2.95837	2.99428	2.92627	1.44987	1.10373	1.7039	1.27022	1.4553	1.34639	1.39548
35.7091	1.49356	1.79862	1.52896	1.71083	2.00599	1.55832	1.55723							1.24332	1.39367	1.2804	1.60462	1.51855	1.82234	1.95113	1.91006	2.3129	2.45748	2.38471	2.14635	0.28785								2.54918	2.37103	3.07251	2.67326	2.90098	2.92081	2.84679	1.46254	1.19567	1.69375	1.41216	1.48622	1.44816	1.42198
44.26	1.48292	1.76027	1.502	1.63901	1.9348	1.53917	1.53994							1.21159	1.35123	1.23715	1.5547	1.50672	1.76261	1.89336	1.87661	2.25255	2.34736	2.24584	2.09014	0.189876								2.3971	2.25268	2.92665	2.53165	2.65753	2.77298	2.6862	1.4589	1.19453	1.71424	1.4362	1.4599	1.42627	1.43691
52.9054	10.4922	10.3122	9.44521	10.2438	10.4033	9.67741	9.28447							6.43065	9.07801	5.84438	7.95218	6.8442	9.99802	12.4466	14.7934	15.6261	16.1086	16.3527	15.1386	11.1122								24.862	25.9292	26.0363	21.4102	25.6495	30.34	31.1054	6.52803	5.79852	7.38527	6.26183	6.75363	6.59206	7.18881
61.4414	9.62404	9.52941	9.04628	9.50409	9.67777	8.87711	8.62175							6.24296	8.18024	5.78606	8.01731	6.98449	10.1022	13.1802	14.0575	14.1385	16.7203	16.3223	14.5512	10.717								20.4634	21.6695	22.3986	20.0997	22.3272	26.1772	25.2125	6.23611	5.51437	7.11854	6.23382	6.33977	6.47081	6.91791
69.9828	8.52514	8.3695	8.10404	8.43149	8.80551	8.06132	7.71206							5.51673	7.14635	5.04378	6.87597	6.21418	8.73251	11.3227	12.0398	12.5222	13.8447	14.028	12.6308	9.01988								16.964	17.8003	18.0996	16.3183	17.7151	21.435	19.8594	5.28556	4.61049	6.88386	5.26516	5.66356	5.61178	5.75206
78.6308	0.71112	1.0532	0.877854	1.01423	1.5536	0.953892	0.910479							0.567489	0.545821	0.69712	0.791946	0.689771	0.842332	0.887797	0.875071	1.25117	1.51561	1.33527	1.17311	-0.52952								1.20119	0.863149	1.79176	1.55574	1.51766	1.58508	1.45557	0.694227	0.546229	0.933317	0.716055	0.827591	0.751891	0.734295
87.1967	0.755205	1.07185	0.928437	1.0529	1.44655	0.952074	0.946345							0.559781	0.554182	0.665704	0.839293	0.702861	0.840537	1.00774	0.930976	1.35897	1.56151	1.3964	1.27252	-0.45131								1.31846	1.06838	1.8655	1.55457	1.72136	1.75684	1.61702	0.687474	0.594837	1.00129	0.85219	0.825274	0.812246	0.68373
95.7561	0.695925	1.03001	0.870578	0.992288	1.38675	0.889728	0.906987							0.502191	0.490076	0.611122	0.706991	0.655689	0.790014	0.921329	0.918438	1.30824	1.45531	1.37481	1.20316	-0.48412								1.15716	0.981372	1.67085	1.38915	1.54625	1.63525	1.45852	0.696592	0.51701	0.979077	0.824613	0.766096	0.810543	0.702112
[truncated: 10 more columns]

## Sheet: Fig. 3b
Basal Respiration							ATP Production
Parental	Parental Gem	Resistant	Resistant Gem	OXCT1 KO	OXCT1 KO Gem		Parental	Parental Gem	Resistant	Resistant Gem	OXCT1 KO	OXCT1 KO Gem
1.07633	0.861192	1.31649	1.6573	0.849592	0.777228		1.05822	0.811761	1.28407	1.63194	0.803162	0.680624
1.04343	1.06996	1.39949	1.67926	0.751797	0.748797		1.03369	1.00193	1.38115	1.64732	0.737288	0.675601
0.992551	0.73651	1.42858	1.6665	0.948765	0.631894		0.998407	0.684229	1.41487	1.64194	0.914432	0.600976
1.0083	1.02802	1.40877	1.53613	0.781682	0.911826		1.01299	0.955727	1.43249	1.52572	0.772692	0.842359
0.991072	0.950851	1.44013	1.61998	0.803848	0.671188		1.01663	0.873109	1.44996	1.63607	0.780779	0.626568
0.965733	1.2728	1.34311	1.70243	0.760361	0.821433		0.963043	1.20097	1.33607	1.76274	0.738359	0.786523
0.922586			1.70806	0.805106			0.917021			1.71255	0.774232
Max Respiration							Spare Resp Capacity
Parental	Parental Gem	Resistant	Resistant Gem	OXCT1 KO	OXCT1 KO Gem		Parental	Parental Gem	Resistant	Resistant Gem	OXCT1 KO	OXCT1 KO Gem
1.08698	0.657817	1.28255	2.63027	0.647314	0.548498		1.09936	0.43747	1.24313	3.75143	0.412299	0.327941
1.02995	0.95291	1.54437	2.76819	0.58279	0.582962		1.01429	0.848211	1.7127	4.02663	0.386431	0.417824
0.951434	0.580677	1.59503	2.70357	0.715903	0.522769		0.903663	0.418661	1.78842	3.89605	0.445356	0.339904
1.02653	0.80392	1.61922	2.22152	0.615355	0.716143		1.04772	0.575701	1.86374	2.99773	0.42211	0.51663
1.00047	0.686671	1.66632	2.67447	0.657548	0.49339		1.01139	0.404324	1.92912	3.87371	0.487572	0.308899
0.975074	1.02171	1.5496	3.18506	0.64802	0.684817		0.985926	0.770513	1.7895	4.84407	0.517499	0.543222
0.929559			3.28959	0.716188			0.937659			5.09884	0.61288

## Sheet: Fig. 4b
	Impact	-Log10(p)
Phosphatidylinositol signaling system	0.03736	1.8684
Inositol phosphate metabolism	0.12939	1.8684
Ascorbate and aldarate	0.5	1.8681
Galactose metabolism	0.00228	1.8491
Phe, Tyr, and Trp	1	1.7109
Phenylalanine metabolism	0.35714	1.7109
Tryptophan metabolism	0.14305	1.5988
Cysteine and methionine metabolism	0.69232	1.5622
Pentose Phosphate Pathway	0.53875	1.3622
Tyrosine metabolism	0.18898	1.1625
Ubiquinone and other terpenoid-quinone biosynthesis	0	1.1587
Biotin metabolism	0	0.9065
Lysine degradation	0.14085	0.89578
TCA cycle	0.39047	0.82977
Primary bile acid biosynthesis	0.00758	0.79717
Propanoate metabolism	0.09391	0.76773
Amino sugar and nucleotide sugar metabolism	0.16627	0.74275
Glycerolipid metabolism	0.28037	0.68559
Selenocompound metabolism	0	0.68378
Glyoxylate and dicarboxylate metabolism	0.16932	0.58604
Fructose and mannose metabolism	0.06695	0.5788
Porphyrin and chlorophyll metabolism	0	0.53992
Butanoate metabolism	0.08466	0.53337
D-Glutamine and D-glutamate metabolism	0.5	0.52993
Nitrogen metabolism	0	0.52993
Aminoacyl-tRNA biosynthesis	0	0.51621
Arginine biosynthesis	0.59898	0.51146
Ala, Asp and Glu	0.74119	0.50887
Histidine metabolism	0.22131	0.49938
Pyrimidine metabolism	0.69248	0.48718
Biosynthesis of unsaturated fatty acids	0	0.47148
Fatty acid elongation	0.25661	0.47147
Fatty acid biosynthesis	0.01686	0.47147
Fatty acid degradation	0.30496	0.47147
Valine, leucine and isoleucine biosynthesis	0	0.4149
Arginine and proline metabolism	0.42925	0.40485
Glycerophospholipid metabolism	0.18677	0.39187
One carbon pool by folate	0	0.38142
Purine metabolism	0.42127	0.36498
Taurine and hypotaurine metabolism	0	0.33013
Thiamine metabolism	0	0.33013
Sphingolipid metabolism	0.0142	0.29998
beta-Alanine metabolism	0.05597	0.21306
Starch and sucrose metabolism	0.00974	0.21042
Pentose and glucuronate interconversions	0.20312	0.21041
Glutathione metabolism	0.43063	0.20024
Glycolysis / Gluconeogenesis	0.32428	0.15322
Nicotinate and nicotinamide metabolism	0.42895	0.13917
Mannose type O-glycan biosynthesis	0	0.13575
Pyruvate metabolism	0.18507	0.13256
Glycine, serine and threonine metabolism	0.4568	0.1131
Pantothenate and CoA biosynthesis	0.18214	0.074444
Valine, leucine and isoleucine degradation	0.09836	0.073411
Synthesis and degradation of ketone bodies	0.26667	0.072615
Terpenoid backbone biosynthesis	0.08254	0.072615
Folate biosynthesis	0.09111	0.028763

## Sheet: Fig. 4c
Gem [μM]	5637-P				P + SBHB				5637-GR				GR + SBHB				OXCT1 KO				OXCT1 KO + SBHB
1e-05	84.5569	76.4549	114.987	124.001	96.26	100.337	103.004	100.46	98.2205	99.9708	103.18	98.6873	114.188	98.7203	94.77	92.3034		100.015	97.4436	102.541	109.91		98.0115	92.0782
0.0001	99.1632	89.3876	90.5287	96.1202	78.4795	77.0386	75.6285	79.7057	97.5204	91.9778			111.647		101.947	86.7952	74.4361	72.3158	50.5263	68.4361	45.8122	57.8083	41.9215	42.4727
0.001	79.1175	77.3298	76.4549	69.6082	20.4476	20.233	34.3348	31.3611	99.3874		107.555	114.848	109.291	109.366	98.98	93.1009	61.0376	61.9398	48.1353	60	29.4067	27.4614	17.2809	16.6324
0.01	24.3439	26.3598	27.8813	27.8813	24.5248	23.8197	23.2986	13.4887	104.434	112.223	99.8541				97.6076	76.7248	21.7895	27.0677	29.0075	20.6165	23.4411	16.6324	17.1836	14.4926
0.1	24.6101	25.485	25.7512	15.1008	21.9804	21.4592	22.0724	18.7921	104.522	107.264	109.393	104.055	106.269	99.0356	96.0683	87.1105	18.1805	23.0075	21.6541	21.7895	17.6051	15.6598	15.0114	12.2231
1	23.6972		26.512	25.9795	21.5512	21.5512	21.7658	19.5279	107.439	112.31	100.554	114.557	71.0868	67.4518	74.1283	67.8783	21.0677	22.6917	21.3383	18.9474	15.7895	13.293	16.1137	13.8442
10	20.5401	22.5561	21.415	21.9475	19.0067	18.0871	17.2594	15.7265	90.5192	97.7246	95.3909	106.476	63.0564	60.701	56.5653	52.2997	17.7293	18.812	19.2632	16.2406	15.0114	13.9414	12.3203	8.98087
100	20.5401	23.0886	22.1757	21.0346	16.0331	15.9411	15.8492	14.9295	82.9347	88.4772	90.5192	97.7246	63.3717	63.2975	64.8553	57.4926	14.8872	13.5338	13.5338	11.4135	11.8988	11.0235	10.7965	9.1754

[truncated: 9 more sheets: Fig. 4e, Fig. 5a, Fig. 5d, Fig. 6b, Fig. 7c, Fig. 8b, Fig. 8c, Fig. 8f, Supplement]
